# Supplementary material for: Design, Synthesis, and Anti-Leukemic Evaluation of a Series of Dianilinopyrimidines by Regulating the Ras/Raf/MEK/ERK and STAT3/c-Myc Pathways
Source: Molecules. 2024 Apr 3;29(7):1597. doi: 10.3390/molecules29071597 (PMC11013136; doi:10.3390/molecules29071597)
Supplement: Supplementary file 1 [file molecules-29-01597-s001.zip]

Archive with 1 entries (1 files):
- molecules-2783934-supplementary.pdf
